# Supplementary material for: Generation of models from existing models composition: An application to agrarian sciences
Source: PLoS One. 2019 Dec 26;14(12):e0214778. doi: 10.1371/journal.pone.0214778 (PMC6932759; doi:10.1371/journal.pone.0214778)
Supplement: S1 File — (XLSX) [file pone.0214778.s001.xlsx]

## Sheet: Plan1
genotype	repetiton	time	gas production (mL)
31135	1	2	7268
31135	2	2	5338
31135	3	2	5736
30333	1	2	4257
30333	2	2	6379
30333	3	2	3890
15121	1	2	6160
15121	2	2	8548
15121	3	2	5306
31828	1	2	6634
31828	2	2	6565
31828	3	2	5141
15598	1	2	4769
15598	2	2	5842
15598	3	2	5725
31534	1	2	6654
31534	2	2	9562
31534	3	2	4350
13251	1	2	6385
13251	2	2	6688
13251	3	2	5773
31496	1	2	4863
31496	2	2	6250
31496	3	2	5361
ITABELA	1	2	7635
ITABELA	2	2	8065
ITABELA	3	2	5525
CVRIO	1	2	8185
CVRIO	2	2	6437
CVRIO	3	2	6251
31135	1	4	15504
31135	2	4	12722
31135	3	4	12890
30333	1	4	9433
30333	2	4	14755
30333	3	4	9140
15121	1	4	13980
15121	2	4	17190
15121	3	4	12354
31828	1	4	14911
31828	2	4	15103
31828	3	4	12119
15598	1	4	11481
15598	2	4	13022
15598	3	4	12720
31534	1	4	14536
31534	2	4	20150
31534	3	4	10872
13251	1	4	14334
13251	2	4	15199
13251	3	4	12962
31496	1	4	11590
31496	2	4	13777
31496	3	4	12475
ITABELA	1	4	16874
ITABELA	2	4	16902
ITABELA	3	4	13133
CVRIO	1	4	18120
CVRIO	2	4	14300
CVRIO	3	4	14045
31135	1	6	23605
31135	2	6	20387
31135	3	6	20066
30333	1	6	15095
30333	2	6	23845
30333	3	6	14590
15121	1	6	22066
15121	2	6	26431
15121	3	6	19738
31828	1	6	22768
31828	2	6	23691
31828	3	6	19060
15598	1	6	18502
15598	2	6	20885
15598	3	6	19401
31534	1	6	22484
31534	2	6	29992
31534	3	6	17296
13251	1	6	22826
13251	2	6	24449
13251	3	6	19883
31496	1	6	18481
31496	2	6	21419
31496	3	6	19378
ITABELA	1	6	26623
ITABELA	2	6	25658
ITABELA	3	6	20506
CVRIO	1	6	27692
CVRIO	2	6	22037
CVRIO	3	6	21525
31135	1	8	32091
31135	2	8	28573
31135	3	8	27828
30333	1	8	20847
30333	2	8	32503
30333	3	8	20779
15121	1	8	30088
15121	2	8	36819
15121	3	8	28776
31828	1	8	29879
31828	2	8	32751
31828	3	8	26622
15598	1	8	25730
15598	2	8	29350
15598	3	8	26322
31534	1	8	30759
31534	2	8	39385
31534	3	8	24489
13251	1	8	31673
13251	2	8	34336
13251	3	8	27559
31496	1	8	25554
31496	2	8	29601
31496	3	8	26900
ITABELA	1	8	36615
ITABELA	2	8	34878
ITABELA	3	8	29022
CVRIO	1	8	36272
CVRIO	2	8	29820
CVRIO	3	8	29496
31135	1	10	43434
31135	2	10	39326
31135	3	10	39289
30333	1	10	28159
30333	2	10	43477
30333	3	10	29169
15121	1	10	39981
15121	2	10	50263
15121	3	10	42168
31828	1	10	38650
31828	2	10	44143
31828	3	10	37143
15598	1	10	35433
15598	2	10	39945
15598	3	10	35697
31534	1	10	41934
31534	2	10	50673
31534	3	10	34844
13251	1	10	43333
13251	2	10	46877
13251	3	10	38245
31496	1	10	34406
31496	2	10	38941
31496	3	10	36992
ITABELA	1	10	49532
ITABELA	2	10	46487
ITABELA	3	10	40713
CVRIO	1	10	46699
CVRIO	2	10	39468
CVRIO	3	10	40274
31135	1	12	56847
31135	2	12	51963
31135	3	12	54636
30333	1	12	36884
30333	2	12	56079
30333	3	12	40233
15121	1	12	50972
15121	2	12	65078
15121	3	12	60010
31828	1	12	49498
31828	2	12	57896
31828	3	12	52151
15598	1	12	48236
15598	2	12	52994
15598	3	12	48524
31534	1	12	55611
31534	2	12	64164
31534	3	12	49430
13251	1	12	55719
13251	2	12	61429
13251	3	12	52347
31496	1	12	44679
31496	2	12	49274
31496	3	12	50456
ITABELA	1	12	65021
ITABELA	2	12	60520
ITABELA	3	12	56820
CVRIO	1	12	59083
CVRIO	2	12	51970
CVRIO	3	12	54785
31135	1	14	69206
31135	2	14	63605
31135	3	14	70939
30333	1	14	45111
30333	2	14	68189
30333	3	14	52185
15121	1	14	60038
15121	2	14	77969
15121	3	14	77630
31828	1	14	60217
31828	2	14	71156
31828	3	14	68766
15598	1	14	62618
15598	2	14	65809
15598	3	14	63192
31534	1	14	68761
31534	2	14	77558
31534	3	14	66764
13251	1	14	66900
13251	2	14	74878
13251	3	14	67219
31496	1	14	54543
31496	2	14	59125
31496	3	14	67541
ITABELA	1	14	79847
ITABELA	2	14	74456
ITABELA	3	14	75184
CVRIO	1	14	70940
CVRIO	2	14	66203
CVRIO	3	14	70956
31135	1	17	83408
31135	2	17	76888
31135	3	17	88172
30333	1	17	56475
30333	2	17	82090
30333	3	17	66174
15121	1	17	70352
15121	2	17	91119
15121	3	17	95722
31828	1	17	74044
31828	2	17	86864
31828	3	17	89057
15598	1	17	81454
15598	2	17	80736
15598	3	17	80439
31534	1	17	84910
31534	2	17	93178
31534	3	17	88569
13251	1	17	79337
13251	2	17	89328
13251	3	17	83489
31496	1	17	66418
31496	2	17	70049
31496	3	17	88816
ITABELA	1	17	96726
ITABELA	2	17	91036
ITABELA	3	17	96371
CVRIO	1	17	85829
CVRIO	2	17	85205
CVRIO	3	17	89677
31135	1	20	93721
31135	2	20	87119
31135	3	20	100021
30333	1	20	64074
30333	2	20	92772
30333	3	20	75784
15121	1	20	77062
15121	2	20	100548
15121	3	20	107819
31828	1	20	85461
31828	2	20	99534
31828	3	20	103504
15598	1	20	96271
15598	2	20	92387
15598	3	20	92348
31534	1	20	96848
31534	2	20	105356
31534	3	20	104333
13251	1	20	87825
13251	2	20	99892
13251	3	20	94658
31496	1	20	74945
31496	2	20	78289
31496	3	20	104238
ITABELA	1	20	109559
ITABELA	2	20	104232
ITABELA	3	20	111107
CVRIO	1	20	97889
CVRIO	2	20	100607
CVRIO	3	20	101053
31135	1	24	102177
31135	2	24	95529
31135	3	24	109097
30333	1	24	70353
30333	2	24	101422
30333	3	24	83417
15121	1	24	82234
15121	2	24	108429
15121	3	24	117141
31828	1	24	95333
31828	2	24	110595
31828	3	24	114069
15598	1	24	108613
15598	2	24	102364
15598	3	24	101171
31534	1	24	106509
31534	2	24	116349
31534	3	24	115931
13251	1	24	94683
13251	2	24	108964
13251	3	24	103042
31496	1	24	81265
31496	2	24	85635
31496	3	24	115668
ITABELA	1	24	119998
ITABELA	2	24	115457
ITABELA	3	24	121763
CVRIO	1	24	107803
CVRIO	2	24	113761
CVRIO	3	24	110829
31135	1	28	108509
31135	2	28	101715
31135	3	28	115637
30333	1	28	75090
30333	2	28	107647
30333	3	28	89046
15121	1	28	86053
15121	2	28	114333
15121	3	28	123948
31828	1	28	102718
31828	2	28	118728
31828	3	28	121183
15598	1	28	117475
15598	2	28	109591
15598	3	28	107562
31534	1	28	113460
31534	2	28	124503
31534	3	28	123627
13251	1	28	99912
13251	2	28	115533
13251	3	28	109235
31496	1	28	85692
31496	2	28	91210
31496	3	28	123586
ITABELA	1	28	127519
ITABELA	2	28	123476
ITABELA	3	28	129470
CVRIO	1	28	115038
CVRIO	2	28	122843
CVRIO	3	28	117903
31135	1	34	115008
31135	2	34	108351
31135	3	34	122538
30333	1	34	79948
30333	2	34	114021
30333	3	34	95152
15121	1	34	90137
15121	2	34	120435
15121	3	34	131363
31828	1	34	110329
31828	2	34	127341
31828	3	34	128705
15598	1	34	125983
15598	2	34	117150
15598	3	34	114428
31534	1	34	120703
31534	2	34	132931
31534	3	34	131655
13251	1	34	105516
13251	2	34	122500
13251	3	34	115758
31496	1	34	90435
31496	2	34	97249
31496	3	34	131473
ITABELA	1	34	135250
ITABELA	2	34	131816
ITABELA	3	34	137298
CVRIO	1	34	122530
CVRIO	2	34	131617
CVRIO	3	34	124922
31135	1	48	122563
31135	2	48	116208
31135	3	48	130699
30333	1	48	86143
30333	2	48	121593
30333	3	48	102532
15121	1	48	94969
15121	2	48	127762
15121	3	48	140098
31828	1	48	119569
31828	2	48	137441
31828	3	48	137662
15598	1	48	135412
15598	2	48	125930
15598	3	48	122873
31534	1	48	129565
31534	2	48	142949
31534	3	48	141135
13251	1	48	112873
13251	2	48	130930
13251	3	48	123477
31496	1	48	96300
31496	2	48	105119
31496	3	48	140719
ITABELA	1	48	144454
ITABELA	2	48	141351
ITABELA	3	48	146499
CVRIO	1	48	131228
CVRIO	2	48	141174
CVRIO	3	48	133400
31135	1	72	130155
31135	2	72	124472
31135	3	72	139747
30333	1	72	92839
30333	2	72	129596
30333	3	72	111051
15121	1	72	99660
15121	2	72	134811
15121	3	72	149588
31828	1	72	128881
31828	2	72	147177
31828	3	72	147640
15598	1	72	144922
15598	2	72	135160
15598	3	72	132276
31534	1	72	138417
31534	2	72	152521
31534	3	72	151280
13251	1	72	121155
13251	2	72	139765
13251	3	72	132247
31496	1	72	102279
31496	2	72	113895
31496	3	72	149769
ITABELA	1	72	153694
ITABELA	2	72	150939
ITABELA	3	72	155961
CVRIO	1	72	140254
CVRIO	2	72	150887
CVRIO	3	72	142295
31135	1	96	134387
31135	2	96	129155
31135	3	96	144612
30333	1	96	96728
30333	2	96	134125
30333	3	96	115537
15121	1	96	102268
15121	2	96	138653
15121	3	96	154444
31828	1	96	134023
31828	2	96	152719
31828	3	96	152689
15598	1	96	149994
15598	2	96	140208
15598	3	96	137488
31534	1	96	143422
31534	2	96	157204
31534	3	96	156928
13251	1	96	126124
13251	2	96	144458
13251	3	96	136844
31496	1	96	105880
31496	2	96	119051
31496	3	96	154483
ITABELA	1	96	158555
ITABELA	2	96	155717
ITABELA	3	96	160571
CVRIO	1	96	144899
CVRIO	2	96	156012
CVRIO	3	96	146804
